# Supplementary material for: Humoral and Cellular Response Induced by Primary Series and Booster Doses of mRNA Coronavirus Disease 2019 Vaccine in Patients with Cardiovascular Disease: A Longitudinal Study
Source: Vaccines (Basel). 2024 Jul 17;12(7):786. doi: 10.3390/vaccines12070786 (PMC11281625; doi:10.3390/vaccines12070786)
Supplement: Supplementary file 1 [file vaccines-12-00786-s001.zip]

Archive with 1 entries (1 files):
- vaccines-3059345-supplementary.pdf
